# Supplementary material for: Antioxidant Lipid Supplement on Cardiovascular Risk Factors: A Systematic Review and Meta-Analysis
Source: Nutrients. 2024 Jul 10;16(14):2213. doi: 10.3390/nu16142213 (PMC11279989; doi:10.3390/nu16142213)
Supplement: Supplementary file 1 [file nutrients-16-02213-s001.zip]

Archive with 1 entries (1 files):
- nutrients-3089954-supplementary.pdf
